# Supplementary material for: Relationship between Dietary Patterns and Subjectively Measured Physical Activity in Japanese Individuals 85 Years and Older: A Cross-Sectional Study
Source: Nutrients. 2022 Jul 17;14(14):2924. doi: 10.3390/nu14142924 (PMC9323235; doi:10.3390/nu14142924)
Supplement: Supplementary file 1 [file nutrients-14-02924-s001.zip]

Archive with 1 entries (1 files):
- nutrients-1801043-supplementary.xlsx
