# Supplementary material for: Relationship between Dietary Patterns and Subjectively Measured Physical Activity in Japanese Individuals 85 Years and Older: A Cross-Sectional Study
Source: Nutrients. 2022 Jul 17;14(14):2924. doi: 10.3390/nu14142924 (PMC9323235; doi:10.3390/nu14142924)
Supplement: Supplementary file 1 [file nutrients-14-02924-s001.zip › nutrients-1801043-supplementary.xlsx]

## Sheet: Attachment S1
Nutrient intake for each dietary pattern.
	DP1 Various plant foods			DP2 Fish and mushrooms			DP3 Cooked rice and miso soup
	Low trend group (n = 260)	High trend group (n = 259)	p- value	Low trend group (n = 260)	High trend group (n = 259)	p- value	Low trend group (n = 259)	High trend group (n = 260)	p- value
Protein	14.9 (13.4 – 17.1)	16.1 (14.4 – 18.2)	<0.001	14.3 (12.6 – 16.0)	17.1 (15.1 – 19.0)	<0.001	15.5 (13.5 – 17.4)	15.6 (14.1 – 17.7)	0.22
Animal protein	8.4 (6.8 – 10.9)	9.5 (7.5 – 11.5)	<0.01	7.7 (6.1 – 9.3)	10.6 (8.4 – 12.9)	<0.001	8.9 (7.1 – 11.3)	8.7 (7.2 – 11.2)	0.88
Plant protein	6.3 (5.8 – 6.9)	6.7 (6.0 – 7.3)	<0.001	6.6 (6.0 – 7.2)	6.3 (5.7 – 7.0)	<0.01	6.3 (5.7 – 6.9)	6.6 (6.1 – 7.2)	<0.001
Fat	27.6 (23.6 – 30.3)	31.6 (28.2 – 34.8)	<0.001	28.5 (25.4 – 31.8)	30.5 (27.2 – 33.7)	<0.001	30.1 (27.4 – 33.5)	28.6 (25.1 – 31.8)	<0.001
Saturated fatty acid	7.3 (6.1 – 8.4)	7.5 (6.5 – 8.7)	0.02	7.4 (6.2 – 8.4)	7.5 (6.5 – 8.5)	0.27	8.0 (7.1 – 9.0)	6.8 (5.9 – 7.8)	<0.001
Monounsaturated fatty acid	9.6 (8.3 – 10.8)	11.4 (10.2 – 12.5)	<0.001	10.2 (9.0 – 11.5)	10.8 (9.5 – 12.1)	<0.01	10.9 (9.6 – 12.2)	10.1 (8.8 – 11.5)	<0.001
Polyunsaturated fatty acid	6.4 (5.6 – 7.4)	8.3 (7.4 – 9.2)	<0.001	7.0 (5.9 – 7.9)	7.8 (6.9 – 8.7)	<0.001	7.2 (6.3 – 8.3)	7.6 (6.3 – 8.7)	0.05
Carbohydrate	54.5 (49.9 – 59.1)	50.7 (46.2 – 54.4)	<0.001	54.2 (49.7 – 59.2)	51.0 (46.2 – 54.7)	<0.001	52.3 (47.4 – 56.6)	52.9 (48.2 – 58.4)	0.1
Dietary fiber	6.6 (5.7 – 7.4)	8.7 (7.7 – 9.9)	<0.001	7.1 (6.0 – 8.4)	8.0 (6.8 – 9.2)	<0.001	7.4 (6.2 – 8.5)	7.6 (6.4 – 9.2)	0.09
Vitamin A	345 (273 – 476)	475 (387 – 631)	<0.001	388 (289 – 513)	451 (350 – 627)	<0.001	412 (323 – 558)	422 (309 – 582)	0.9
Vitamin D	7.8 (4.7 – 12.4)	9.4 (5.9 – 13.4)	<0.001	6.1 (4.0 – 9.3)	11.6 (8.1 – 15.7)	<0.001	8.4 (5.0 – 13.5)	8.8 (5.9 – 12.4)	0.58
Vitamin E	4.2 (3.7 – 4.8)	5.6 (5.0 – 6.2)	<0.001	4.5 (3.9 – 5.3)	5.2 (4.6 – 6.0)	<0.001	5.0 (4.2 – 5.7)	4.8 (4.0 – 5.6)	0.04
Niacin	8.1 (6.7 – 9.7)	9.6 (8.4 – 11.0)	<0.001	8.0 (6.7 – 9.4)	9.9 (8.6 – 11.8)	<0.001	8.9 (7.3 – 10.5)	9.0 (7.5 – 10.5)	0.54
Vitamin B6	0.7 (0.6 – 0.8)	0.8 (0.7 – 0.9)	<0.001	0.7 (0.6 – 0.8)	0.8 (0.7 – 0.9)	<0.001	0.7 (0.6 – 0.8)	0.8 (0.6 – 0.9)	0.04
Vitamin B12	5.4 (3.7 – 7.3)	5.7 (4.2 – 8.0)	0.04	4.4 (3.1 – 5.7)	7.1 (5.4 – 9.4)	<0.001	5.5 (3.7 – 7.9)	5.7 (4.2 – 7.5)	0.42
Folate	188 (154 – 222)	262 (226 – 294)	<0.001	210 (168 – 249)	235 (203 – 273)	<0.001	212 (180 – 256)	238 (194 – 272)	<0.001
Pantothenic acid	3.4 (3.1 – 3.9)	3.9 (3.5 – 4.3)	<0.001	3.4 (3.1 – 3.8)	4.0 (3.6 – 4.4)	<0.001	3.6 (3.2 – 4.0)	3.7 (3.3 – 4.2)	0.08
Vitmain C	69 (56 – 88)	106 (84 – 123)	<0.001	80 (60 – 101)	95 (73 – 116)	<0.001	86 (67 – 111)	86 (66 – 110)	0.93
Sodium	2339 (2035 – 2580)	2637 (2403 – 2962)	<0.001	2412 (2121 – 2694)	2569 (2294 – 2876)	<0.001	2425 (2132 – 2711)	2538 (2301 – 2900)	<0.001
Potassium	1376 (1173 – 1556)	1756 (1571 – 1935)	<0.001	1444 (1214 – 1657)	1680 (1484 – 1901)	<0.001	1566 (1330 – 1765)	1573 (1333 – 1833)	0.45
Calcium	310 (261 – 376)	378 (313 – 453)	<0.001	310 (257 – 379)	373 (314 – 454)	<0.001	346 (288 – 414)	339 (286 – 408)	0.88
Iron	4.4 (3.7 – 5.0)	5.2 (4.7 – 5.7)	<0.001	4.4 (3.8 – 5.1)	5.1 (4.6 – 5.6)	<0.001	4.7 (4.0 – 5.2)	5.0 (4.3 – 5.5)	<0.001
Copper	0.6 (0.6 – 0.7)	0.7 (0.6 – 0.7)	<0.001	0.6 (0.6 – 0.7)	0.7 (0.6 – 0.7)	<0.001	0.6 (0.6 – 0.7)	0.7 (0.6 – 0.7)	<0.001
Protein, fat, and carbohydrates are shown as %Energy, while other nutrients are shown as intake per 1000 Kcal. Values are shown as medians (25th–75th percentile), the p-value was tested for the low and high trend groups, and group comparisons were done using the Mann-Whitney U test.
